# Supplementary material for: Mass cytometric detection of homologous recombination proficiency in circulating tumor cells to predict chemoresistance of metastatic breast cancer patients
Source: Int J Cancer. 2025 Jun 2;157(7):1465–80. doi: 10.1002/ijc.35498 (PMC12334908; doi:10.1002/ijc.35498)
Supplement: Supplementary file 2 — TABLE S7: Percentage of targeted bases with coverage ≥1. [file IJC-157-1465-s002.xlsx]

## Sheet: sequencing_stats
Sample_ID	Total number of sequenced reads	Total number of uniquely mapped non-duplicate reads	Duplicate Reads	Total number of covered bases	total_deduplicated_percentage	Percentage of targeted bases with coverage ≥1	Median coverage	Range of coverage	Mean coverage
20_04_06_18_S49	22359604	21432495	927109	3340.9 Mbp	958511769	4412183	0	0 - 17902	8918
20_04_09_18_S50	18229908	17460728	769180	2732.6 Mbp	9577734836	3844138	0	0 - 14685	7283
20_05_02_18_S51	19517068	18695685	821383	2924.4 Mbp	9578852199	3955834	0	0 - 15650	7787
20_07_03_19_S53	19923380	19083535	839845	2988.4 Mbp	9578167796	4061345	0	0 - 15197	7957
20_14_05_18_S54	19020400	18264852	755548	2849.5 Mbp	9602553253	3875414	0	0 - 16173	7597
20_15_06_18_S55	21948448	21013923	934525	3291.3 Mbp	9573856284	4330853	0	0 - 18936	8802
20_16_10_18_S56	20617326	19723583	893743	3083.7 Mbp	9566344943	4067812	0	0 - 18448	8204
20_19_03_18_S57	20201610	19423074	778536	3028.2 Mbp	9614386624	4147247	0	0 - 18257	8097
20_25_07_18_S58	20095376	19284263	811113	3013.2 Mbp	9596060108	4114102	0	0 - 15929	8093
20_26_02_18_S52	18907830	18138509	769321	2827.0 Mbp	9592905759	3920628	0	0 - 16016	7516
46_03_03_20_S59	19561242	18751101	810141	2934.9 Mbp	9585501762	4011618	0	0 - 13730	7839
46_14_03_19_S60	22698346	21654546	1043800	3401.5 Mbp	9539819671	4338927	0	0 - 18259	9094
46_16_04_19_S61	21375720	20416724	958996	3204.0 Mbp	9551179856	4245688	0	0 - 17745	8515
46_25_02_20_S62	21901296	20968582	932714	3286.9 Mbp	9573906677	4354173	0	0 - 17900	8788
49_08_05_19_S63	18916032	18167932	748100	2836.1 Mbp	9604275635	3946751	0	0 - 14742	7616
49_17_04_19_S64	20086164	19221201	864963	3013.8 Mbp	9569054052	4115173	0	0 - 14315	8067
70_22_12_20_S65	23064622	22048208	1016414	3461.6 Mbp	9559031643	422165	0	0 - 18959	9282
79_04_11_21_S66	18518690	17758624	760066	2773.1 Mbp	9589220702	3839076	0	0 - 14219	7402
79_08_09_21_S67	20377982	19538483	839499	3046.5 Mbp	9587852184	4189412	0	0 - 17587	8117
79_08_10_21_S68	20281794	19340274	941520	3036.5 Mbp	9535266174	3982334	0	0 - 15088	8079
106_14_06_2023_S42	38901518	34837987	4063531	5800.0 Mbp	8955430957	6133367	1	0 - 4151	15629
106_23_02_2023_S39	30670780	28056019	2614761	4400.0 Mbp	9147474463	5409063	1	0 - 3803	12649
106_23_03_2023_S40	35321582	31977428	3344154	5200.0 Mbp	9053226036	5754875	1	0 - 3796	14394
106_23_05_2023_S41	31688068	28861598	2826470	4600.0 Mbp	9108033067	5605674	1	0 - 3689	12998
55_12_02_2020_S45	32122252	29165055	2957197	4800.0 Mbp	9079392803	5585545	1	0 - 3315	13201
55_12_11_2019_S44	31619174	28550042	3069132	4600.0 Mbp	9029344117	5614777	1	0 - 2936	12825
55_16_03_2020_S46	22017548	20129847	1887701	3200.0 Mbp	9142637807	4250207	0	0 - 2234	9064
55_25_06_2019_S43	29345962	26685172	2660790	4400.0 Mbp	9093302561	5294233	1	0 - 2889	12049
57_01_07_2019_S47	34662506	31350707	3311799	5000.0 Mbp	904455834	567184	1	0 - 3510	14164
57_12_07_2019_S48	33545698	30266821	3278877	5000.0 Mbp	9022563746	5633224	1	0 - 2983	13591
57_16_08_2019_S49	23808406	21639617	2168789	3400.0 Mbp	9089065557	4653503	0	0 - 2455	9645
57_21_02_2020_S50	40422094	36173548	4248546	6000.0 Mbp	8948954345	617947	1	0 - 4306	16243
61_02_10_2020_S58	35171648	31897622	3274026	5200.0 Mbp	9069128924	5769404	1	0 - 3515	14403
61_05_11_2019_S51	36440502	33029087	3411415	5400.0 Mbp	9063839601	6069703	1	0 - 3546	14898
61_11_09_2020_S57	35243266	32104472	3138794	5200.0 Mbp	9109391654	588331	1	0 - 3527	14525
61_14_02_2020_S54	34860088	31519924	3340164	5200.0 Mbp	9041836759	5823076	1	0 - 3585	14244
61_17_12_2019_S53	32060858	29111786	2949072	4800.0 Mbp	9080164241	5638719	1	0 - 3282	13115
61_21_08_2020_S56	32458976	29495802	2963174	4800.0 Mbp	9087101427	549671	1	0 - 3288	13262
61_26_11_2019_S52	35382016	32202837	3179179	5200.0 Mbp	9101469924	6014246	1	0 - 3609	14563
61_27_03_2020_S55	34241478	31020876	3220602	5000.0 Mbp	9059444104	5840989	1	0 - 3391	13964
62_08_04_2020_S59	29120744	26416293	2704451	4200.0 Mbp	907129709	4924836	0	0 - 2919	11852
62_14_07_2020_S60	32985354	30211750	2773604	4800.0 Mbp	9159140436	5646385	1	0 - 2977	13736
62_24_08_2020_S61	34380288	31164832	3215456	5000.0 Mbp	9064738257	5826206	1	0 - 3506	14081
85_17_12_2021_S62	35336642	31863454	3473188	5200.0 Mbp	9017113788	6010735	1	0 - 3645	143
